# Supplementary material for: Pt/WO3 Nanoparticle-Dispersed Polydimethylsiloxane Membranes for Transparent and Flexible Hydrogen Gas Leakage Sensors
Source: Membranes (Basel). 2022 Mar 2;12(3):291. doi: 10.3390/membranes12030291 (PMC8953145; doi:10.3390/membranes12030291)
Supplement: Supplementary file 1 [file membranes-12-00291-s001.zip]

Archive with 1 entries (1 files):
- membranes-1584524-supplementary.pdf
